# Supplementary material for: Preventability of maternal near miss and mortality in Rwanda: A case series from the University Teaching Hospital of Kigali (CHUK)
Source: PLoS One. 2018 Jun 26;13(6):e0195711. doi: 10.1371/journal.pone.0195711 (PMC6019403; doi:10.1371/journal.pone.0195711)
Supplement: S1 Dataset — (XLSX) [file pone.0195711.s002.xlsx]

## Sheet: Sheet1
id	age	maritalsta	religion	occupation	parity	referred	mutuelle	severepost	severepree	eclampsia	sepsisorse	rupturedut	cardiovasc	respirator	renal	coagulatio	hepatic	neurologic	uterinedys	death	deathdurin	deathafter	modeofdeli	pregnancyw	obstetrich	hypertensi	pregnancyr	otherobste	medicalsur	unanticipa	coincident	unknown	hiv	previousc	prolongedo	malaria	unknown1	othercondi	prevention	oxytocin	otherutero	ocytocin	ergometrin	misoprosto	otheruter1	tranexamic	removalofr	repairofte	vaginalpac
1	23	2	2	1	2	1	1	0	0	1	0	0	0	0	0	0	0	1	0	0	0	0	2	0	0	1	0	0	0	0	0	0	0	0	0	0	0			0	0	0	0	0	0	0	0	0	0
2	22	1	1	2	1	5	3	0	0	0	0	0	0	0	0	1	0	0	0	0	0	0	3	1	0	0	0	0	0	0	0	0	0	0	0	0	0	0	0	0	0	0	0	0	0	0	0	0	0
3	43	2	2	1	3	6	1	1	0	0	0	1	1	1	0	1	0	0	1	0	0	0	5	0	1	0	0	1	0	0	0	0	0	0	0	0	0	0		0	0	0	0	0	0	0	0	0	0
4	37	2	3	1	3	4	1	1	0	0	0	1	0	0	0	1	0	0	1	0	0	0	5	0	1	0	0	1	0	0	0	0	0	1	0	0	0	0	0	0	0	0	0	0	0	0	0	0	0
5	28	2	2	1	2	1	1	1	0	1	0	0	0	0	1	1	0	1	0	0	0	0	2	0	1	1	0	1	0	0	0	0	0	1	0	0	0	0	0	1	0	0	0	0	0	0	0	1	0
6	31	2	2	1	2	4	1	1	0	0	0	0	0	0	0	1	0	0	1	0	0	0	2	0	1	0	0	0	0	0	0	0	0	1	1	0	0	0	0	1	0	1	0	1	0	0	0	0	0
7	30	1	2	1	2	1	1	0	0	1	0	0	1	1	0	0	0	1	0	1	1	0	2	0	0	1	0	0	0	0	0	0	0	0	0	0	0	0	0	0	0	0	0	0	0	0	0	0	0
8	31	2	2	1	2	1	1	0	0	0	1	0	0	0	0	0	0	0	1	0	0	0	2	0	0	0	1	0	0	0	0	0	0	1	0	0	0	0	0	0	0	0	0	0	0	0	0	0	0
9	19	2	1	1	2	6	1	0	0	0	1	0	1	1	0	1	0	1	0	0	0	0	1	0	0	0	0	0	1	0	0	0	0	0	0	1	0	0	0	0	0	0	0	0	0	0	0	0	0
10	32	2	2	2	2	4	2	0	0	0	0	0	0	0	0	0	0	1	0	0	0	0	2	0	0	0	0	0	1	0	0	0	0	0	0	0	0	0	0	0	0	0	0	0	0	0	0	0	0
11	24	2	2	1	3	6	2	0	0	0	0	1	1	1	0	1	0	0	1	0	0	0	3	1	1	0	0	0	0	0	0	0	0	1	0	0	0	0	0	0	0	0	0	0	0	0	0	0	0
12	20	2	1	1	2	3	1	1	0	0	0	0	0	0	0	1	0	0	0	0	0	0	2	0	1	0	0	0	0	0	0	0	0	0	1	0	0	0		1	0	1	0	1	0	0	0	0	0
12	23	1	6	2	1	6	2	0	0	0	1	0	0	0	0	1	0	0	1	0	0	0	3	1	0	0	1	0	0	0	0	0	0	0	0	0	0	0		0	0	0	0	0	0	0	0	0	0
14	36	2	6	1	3	1	3	0	0	0	1	0	0	0	0	1	0	0	0	0	0	0	4	1	0	0	0	0	1	0	0	0	0	0	0	0	0	0	0	0	0	0	0	0	0	0	0	0	0
15	33	2	1	1	3	3	1	1	0	0	0	0	0	0	0	0	0	0	1	0	0	0	2	0	1	0	0	0	0	0	0	0	0	0	0	0	0	1		0	0	0	0	0	0	0	0	0	0
16	31	2	1	1	3	1	1	1	0	0	0	0	1	1	0	1	0	0	1	0	0	0	2	0	1	0	0	0	0	0	0	0	0	1	0	0	0	0	0	1	0	1	0	1	0	0	0	0	0
17	33	2	6	1	1	5	3	0	0	0	0	0	0	0	0	1	0	0	0	0	0	0	3	1	0	0	0	0	0	0	0	0	0	0	0	0	0	0		0	0	0	0	0	0	0	0	0	0
18	22	2	2	1	2	1	1	1	0	0	0	1	0	0	0	1	0	0	1	0	0	0	5	0	1	0	0	1	0	0	0	0	0	1	0	0	0	0	0	1	0	1	0	0	0	0	0	0	0
19	27	2	2	1	3	1	1	0	0	1	0	0	0	1	0	0	0	1	0	0	0	0	2	0	0	1	0	0	0	0	0	0	0	0	0	0	0	0	0	0	0	0	0	0	0	0	0	0	0
20	25	2	2	1	3	1	1	1	0	0	0	1	0	0	0	1	0	0	1	0	0	0	5	0	1	0	0	1	0	0	0	0	0	1	0	0	0	0	0	1	0	1	0	1	0	0	0	0	0
21	33	5	2	1	2	6	1	1	0	0	0	0	1	1	1	1	0	1	1	1	1	0	2	0	1	0	0	0	0	0	0	0	0	1	0	0	0	0	0	1	0	1	0	1	0	0	0	0	0
22	36	1	4	2	3	5	3	0	0	0	0	0	0	0	0	1	0	0	0	0	0	0	3	1	0	0	0	0	0	0	0	0	0	0	0	0	0	0	0	0	0	0	0	0	0	0	0	0	0
23	32	5	1	1	2	1	3	1	0	0	0	1	0	0	0	1	0	0	1	0	0	0	5	0	1	0	0	1	0	0	0	0	0	1	0	0	0	0	0	1	0	1	0	0	0	0	0	0	0
24	23	1	2	1	1	6	1	0	0	0	1	0	0	0	0	1	0	0	0	0	0	0	3	1	0	0	0	1	0	0	0	0	0	0	0	0	0	0	0	0	0	0	0	0	0	0	0	0	0
24	25	1	1	1	2	6	1	0	0	0	1	0	1	0	0	1	0	0	1	1	1	0	3	1	0	0	1	0	0	0	0	0	0	0	0	0	0	0		0	0	0	0	0	0	0	0	0	0
26	25	2	1	1	2	3	1	1	0	0	0	0	0	0	0	1	0	0	0	0	0	0	1	0	1	0	0	0	1	0	0	0	0	0	0	0	0	0		1	0	1	0	0	0	0	0	0	0
27	25	2	2	1	2	5	3	1	0	0	0	0	0	0	0	1	0	0	0	0	0	0	2	0	1	0	0	0	0	0	0	0	0	0	1	0	0	0		1	0	0	0	0	0	0	0	1	0
28	37	2	2	1	3	4	1	1	0	0	0	0	0	0	0	1	0	0	0	0	0	0	2	0	1	0	0	0	0	0	0	0	0	0	0	0	0	0		1	0	1	0	0	0	0	0	1	0
29	21	5	3	1	2	3	1	0	0	0	1	0	0	0	0	1	0	0	1	0	0	0	2	0	0	0	1	0	0	0	0	0	0	0	0	0	0	0	0	0	0	0	0	0	0	0	0	0	0
30	36	2	2	1	3	4	1	0	0	0	1	0	0	0	0	0	0	0	1	0	0	0	2	0	0	0	1	0	0	0	0	0	0	1	0	0	0	0	0	0	0	0	0	0	0	0	0	0	0
31	37	2	2	1	3	6	3	1	0	0	0	0	0	0	0	1	0	0	1	0	0	0	2	0	1	0	0	0	0	0	0	0	0	0	0	0	0	0		1	0	0	0	0	0	0	0	0	0
32	27	2	2	2	2	1	1	0	0	0	1	0	0	1	0	0	0	1	0	0	0	0	6	0	0	0	0	0	1	0	0	0	0	0	0	1	0	0	0	0	0	0	0	0	0	0	0	0	0
33	25	2	2	1	1	6	1	0	0	0	0	0	0	0	0	1	0	0	0	0	0	0	4	1	0	0	0	0	0	0	0	0	1	0	0	0	0	0	0	0	0	0	0	0	0	0	0	0	0
34	36	2	2	2	3	1	2	0	0	0	0	0	0	0	0	1	0	0	0	0	0	0	4	1	0	0	0	0	0	0	0	0	0	0	0	0	0	0	0	0	0	0	0	0	0	0	0	0	0
35	35	2	2	3	2	6	1	0	0	1	0	0	0	1	0	0	0	1	0	0	0	0	2	0	0	1	0	0	0	0	0	0	0	0	0	0	0	0	0	0	0	0	0	0	0	0	0	0	0
36	33	2	2	1	2	1	1	0	0	0	1	0	0	0	0	0	0	0	1	0	0	0	2	0	0	0	1	0	0	0	0	0	0	1	0	0	0	0	0	0	0	0	0	0	0	0	0	0	0
37	25	2	1	1	2	3	1	0	0	0	0	0	0	0	0	1	0	0	0	0	0	0	4	1	0	0	0	0	0	0	0	0	0	0	0	0	0	0	0	0	0	0	0	0	0	0	0	0	0
38	34	2	6	1	3	6	1	1	0	0	0	1	1	1	0	1	0	0	1	1	1	0	5	0	1	0	0	1	0	0	0	0	0	0	0	1	0	0	0	1	0	0	0	0	0	0	0	0	0
39	25	1	1	1	2	3	1	0	0	0	1	0	1	0	0	1	0	0	1	1	1	0	3	1	0	0	1	0	0	0	0	0	0	0	0	0	0	0	0	0	0	0	0	0	0	0	0	0	0
40	24	5	2	1	2	6	1	0	0	0	1	0	1	1	0	0	0	1	1	1	1	0	2	0	0	0	1	0	0	0	0	0	0	0	1	0	0	0	0	0	0	0	0	0	0	0	0	0	0
41	26	2	2	2	2	5	1	0	0	0	0	0	0	0	0	1	0	0	0	0	0	0	2	0	1	0	0	0	0	0	0	0	0	0	0	0	0	1		1	0	1	0	1	0	0	0	0	0
42	28	2	1	1	3	1	1	1	0	0	0	0	0	0	0	1	0	0	0	0	0	0	1	0	1	0	0	0	0	0	0	0	0	0	0	0	0	0	0	1	0	1	0	1	0	0	1	0	0
43	22	1	4	1	2	2	1	0	0	0	1	0	0	0	0	0	0	0	1	0	0	0	2	0	0	0	1	0	0	0	0	0	0	0	1	0	0	0	0	0	0	0	0	0	0	0	0	0	0
44	27	2	6	1	2	4	1	0	0	0	0	0	0	0	0	1	0	0	0	0	0	0	4	1	1	0	0	0	0	0	0	0	0	0	0	0	0	0	0	0	0	0	0	0	0	0	0	0	0
45	16	1	2	3	2	6	1	1	0	0	0	0	0	0	0	1	0	0	0	0	0	0	1	0	1	0	0	0	1	1	0	0	0	0	0	0	0	0	0	1	0	1	0	0	0	0	0	1	1
46	26	2	2	3	2	6	1	1	0	0	0	0	1	1	1	1	0	0	1	1	1	0	2	0	1	0	0	0	1	0	0	0	0	0	1	0	0	0		1	0	1	0	0	0	1	0	1	1
47	35	2	2	1	2	2	3	0	0	1	0	0	0	0	0	0	0	1	0	0	0	0	1	0	0	1	0	0	0	0	0	0	0	0	0	0	0	0		0	0	0	0	0	0	0	0	0	0
48	36	2	1	2	3	5	2	0	0	0	0	0	0	0	0	0	0	1	0	0	0	0	2	0	0	0	0	0	1	0	0	0	0	1	0	0	0	0	0	0	0	0	0	0	0	0	0	0	0
49	20	1	2	1	2	3	1	1	0	0	0	0	0	0	0	1	0	0	0	0	0	0	2	0	1	0	0	0	0	0	0	0	0	0	0	0	0	0	0	1	0	1	0	1	0	0	0	1	0
50	27	2	2	1	2	1	1	0	0	0	0	0	0	0	0	1	0	0	0	0	0	0	4	1	1	0	0	0	0	0	0	0	0	0	0	0	0	0	0	0	0	0	0	0	0	0	0	0	0
51	34	2	2	1	3	1	1	1	0	0	0	0	0	0	0	1	0	0	1	0	0	0	5	0	1	0	0	1	0	0	0	0	0	0	1	0	0	0	0	1	0	0	0	0	0	0	0	0	0
52	33	2	2	2	2	6	3	0	0	0	1	0	0	0	0	1	0	0	1	0	0	0	2	0	0	0	1	0	0	0	0	0	0	0	1	0	0	0	0	0	0	0	0	0	0	0	0	0	0
53	26	2	2	1	3	6	1	0	1	0	0	0	0	0	0	1	0	0	0	0	0	0	1	0	0	1	0	0	1	0	0	0	0	0	0	0	0	0	0	0	0	0	0	0	0	0	0	0	0
54	33	1	1	2	2	6	1	0	0	1	0	0	0	0	0	0	0	1	0	0	0	0	2	0	0	1	0	0	0	0	0	0	0	0	0	0	0	0	0	0	0	0	0	0	0	0	0	0	0
55	32	1	1	2	3	5	3	0	0	0	0	0	0	0	0	1	0	0	0	0	0	0	3	1	1	0	0	0	0	0	0	0	0	0	0	0	0	0	0	0	0	0	0	0	0	0	0	0	0
56	25	2	2	1	2	1	1	0	0	1	0	0	0	0	0	0	0	1	0	0	0	0	2	0	0	1	0	0	0	0	0	0	0	0	0	0	0	0	0	0	0	0	0	0	0	0	0	0	0
57	37	2	4	1	2	6	1	0	1	0	0	0	0	0	0	0	0	1	0	0	0	0	1	0	0	1	0	0	0	0	0	0	0	0	0	0	0	0	0	0	0	0	0	0	0	0	0	0	0
58	37	3	2	1	3	6	1	0	0	0	1	0	0	0	0	0	0	0	1	0	0	0	2	0	0	0	1	0	0	0	0	0	0	1	0	0	0	0	0	0	0	0	0	0	0	0	0	0	0
0	20	2	6	1	1	6	3	0	0	0	1	0	0	0	0	0	0	1	0	0	0	0	6	0	0	0	0	0	1	0	0	0	0	0	0	1	0	0	0	0	0	0	0	0	0	0	0	0	0
60	20	1	1	3	1	1	3	0	0	0	0	0	0	0	0	1	0	0	0	0	0	0	4	1	1	0	0	0	0	0	0	0	0	0	0	0	0	0	0	0	0	0	0	0	0	0	0	0	0
61	37	2	4	2	3	6	1	0	0	0	1	0	0	0	0	0	0	0	1	0	0	0	2	0	0	0	1	0	0	0	0	0	0	1	0	0	0	0	0	0	0	0	0	0	0	0	0	0	0
62	20	2	2	1	2	6	1	0	0	0	1	0	0	0	0	0	0	0	1	0	0	0	2	0	0	0	1	0	0	0	0	0	0	0	0	0	0	0	0	0	0	0	0	0	0	0	0	0	0
63	31	2	6	1	3	1	1	0	0	0	1	0	0	0	0	1	0	0	1	0	0	0	2	0	0	0	1	0	0	0	0	0	0	0	0	0	0	0	0	0	0	0	0	0	0	0	0	0	0
64	31	2	2	1	2	4	1	0	0	0	1	0	0	0	0	0	0	0	1	0	0	0	2	0	0	0	1	0	0	0	0	0	0	0	1	0	0	0	0	0	0	0	0	0	0	0	0	0	0
65	27	1	2	2	1	5	2	0	0	0	1	0	1	1	1	1	0	1	0	1	1	0	3	1	0	0	1	0	0	0	0	0	0	0	0	0	0	0	0	0	0	0	0	0	0	0	0	0	0
66	35	2	2	1	3	1	1	0	0	1	0	0	0	0	0	1	0	1	0	0	0	0	1	0	0	1	0	0	0	0	0	0	0	0	0	0	0	0	0	0	0	0	0	0	0	0	0	0	0
67	29	2	2	1	1	6	1	0	0	0	1	0	0	0	0	1	0	0	1	0	0	0	2	0	0	0	1	0	0	0	0	0	0	0	1	0	0	0	0	0	0	0	0	0	0	0	0	0	0
68	30	2	1	1	2	3	1	1	0	0	0	1	0	1	0	1	0	0	1	0	0	0	5	0	1	0	0	1	0	0	0	0	0	1	0	0	0	0	0	1	0	1	0	1	0	0	0	0	0
69	25	1	1	3	1	6	1	0	0	1	0	0	0	0	0	0	0	1	0	0	0	0	2	0	0	1	0	0	0	0	0	0	0	0	0	0	0	0	0	0	0	0	0	0	0	0	0	0	0
70	21	2	2	1	2	6	1	1	0	0	0	0	1	0	0	1	0	0	1	0	0	0	2	0	1	0	0	0	0	0	0	0	0	1	0	0	0	0	0	0	0	0	0	0	0	0	0	0	0
71	29	2	2	3	3	2	1	1	0	0	0	0	1	0	0	1	0	0	1	0	0	0	2	0	1	0	0	0	0	0	0	0	0	1	0	0	0	0	0	0	0	0	0	0	0	0	0	0	0
72	24	1	1	1	2	4	1	0	0	0	1	1	0	0	0	1	0	0	1	0	0	0	5	0	0	0	1	1	0	0	0	0	0	0	1	0	0	0		1		1	0	0	0	0	0	0	0
73	20	1	1	3	1	3	3	0	0	1	0	0	0	0	0	1	0	1	0	0	0	0	2	0	0	1	0	0	0	0	0	0	0	0	0	0	0	0	0	0	0	0	0	0	0	0	0	0	0
74	19	1	2	1	1	1	1	0	0	1	0	0	0	0	0	0	0	1	0	0	0	0	2	0	0	1	0	0	0	0	0	0	0	0	0	0	0	0	0	0	0	0	0	0	0	0	0	0	0
75	24	1	2	2	3	1	3	0	0	0	0	0	0	0	0	1	0	0	0	0	0	0	4	1	1	0	0	0	0	0	0	0	0	0	0	0	0	0	0	0	0	0	0	0	0	0	0	0	0
76	26	5	4	1	2	6	1	0	0	1	0	0	0	0	0	0	0	1	0	0	0	0	2	0	0	1	0	0	0	0	0	0	0	0	0	0	0	0	0	0	0	0	0	0	0	0	0	0	0
77	25	5	4	3	2	6	3	0	0	0	1	0	0	1	0	0	0	0	0	0	0	0	3	1	0	0	1	0	0	0	0	0	0	0	0	0	0	0	0	0	0	0	0	0	0	0	0	0	0
78	32	2	2	1	1	6	1	0	0	1	0	0	0	0	0	0	0	1	0	0	0	0	2	0	0	1	0	0	0	0	0	0	0	0	0	0	0	0	0	0	0	0	0	0	0	0	0	0	0
79	33	2	2	1	2	1	1	0	1	0	0	0	0	0	0	1	0	0	0	0	0	0	2	0	0	1	0	0	0	0	0	0	0	0	0	0	0	0	0	0	0	0	0	0	0	0	0	0	0
79	29	2	2	1	2	6	1	0	0	0	1	0	0	0	0	1	0	0	1	0	0	0	2	0	0	0	1	0	0	0	0	0	0	0	0	0	0	0	0	0	0	0	0	0	0	0	0	0	0
81	31	2	3	1	2	2	1	0	0	1	0	0	0	1	0	1	0	1	0	0	0	0	2	0	0	1	0	0	0	0	0	0	0	0	0	0	0	0		0	0	0	0	0	0	0	0	0	0
82	28	1	2	1	2	1	1	0	0	0	1	0	1	1	0	1	0	0	0	1	1	0	2	0	0	0	1	0	0	0	0	0	0	0	1	0	0	0	0	0	0	0	0	0	0	0	0	0	0
83	21	2	2	1	2	1	1	1	0	0	0	0	0	0	0	1	0	0	0	0	0	0	1	0	1	0	0	0	0	0	0	0	0	0	0	0	0	0	0	1	0	0	0	0	0	0	0	1	1
84	35	2	1	1	3	1	1	0	0	0	1	0	0	1	0	0	0	0	1	0	0	0	2	0	0	0	1	0	0	0	0	0	0	0	0	0	0	0	0	0	0	0	0	0	0	0	0	0	0
85	23	2	2	1	2	1	1	0	0	0	1	0	0	0	0	0	0	0	1	0	0	0	2	0	0	0	1	0	0	0	0	0	0	0	0	0	0	0	0	0	0	0	0	0	0	0	0	0	0
86	22	2	2	1	2	1	1	0	0	0	1	0	0	0	0	1	0	0	1	0	0	0	2	0	0	0	1	0	0	0	0	0	0	0	0	0	0	0	0	0	0	0	0	0	0	0	0	0	0
87	41	2	1	1	3	1	1	1	0	0	0	0	0	0	0	1	0	0	0	0	0	0	2	0	1	0	0	0	0	0	0	0	0	1	0	0	0	1		1	0	1	0	1	0	0	0	0	0
88	26	2	2	1	2	2	1	0	0	0	1	0	0	0	0	1	0	0	1	0	0	0	2	0	0	0	1	0	0	0	0	0	1	0	0	0	0	0		0	0	0	0	0	0	0	0	0	0
89	33	2	2	1	3	1	1	1	0	0	1	0	1	1	0	1	0	0	1	1	1	0	2	0	1	0	1	0	0	0	0	0	0	1	0	0	0	0	0	1	0	1	0	1	0	0	0	0	0
90	26	2	2	1	1	6	1	0	0	1	0	0	0	0	0	1	0	1	0	0	0	0	2	0	0	1	0	0	0	0	0	0	0	0	0	0	0	0	0	0	0	0	0	0	0	0	0	0	0
91	39	1	1	3	2	1	1	0	0	0	0	0	0	0	0	1	0	0	0	0	0	0	4	1	1	0	0	0	0	0	0	0	0	0	0	0	0	0	0	0	0	0	0	0	0	0	0	0	0
92	35	1	2	1	2	1	1	0	0	0	1	0	0	0	0	0	0	0	1	0	0	0	2	0	0	0	1	0	0	0	0	0	0	1	0	0	0	0	0	0	0	0	0	0	0	0	0	0	0
93	24	1	2	1	3	2	1	1	0	0	1	0	1	1	0	1	0	0	0	1	1	0	2	0	1	0	0	0	1	0	0	0	0	1	0	0	0	0		1	0	1	0	0	0	0	0	0	0
94	32	2	2	2	2	1	2	0	0	1	0	0	0	0	0	1	0	1	0	0	0	0	1	0	0	1	0	0	0	0	0	0	0	0	0	0	0	1	0	0	0	0	0	0	0	0	0	0	0
95	21	2	2	1	2	1	1	0	0	1	0	0	0	1	1	0	0	1	0	0	0	0	2	0	0	1	0	0	0	0	0	0	0	0	0	0	0	0	0	0	0	0	0	0	0	0	0	0	0
96	20	2	2	1	2	1	1	0	0	0	1	0	0	0	0	1	0	0	0	0	0	0	2	0	0	0	0	0	1	0	0	0	0	1	0	0	0	0	0	0	0	0	0	0	0	0	0	0	0
97	23	2	2	1	2	6	1	0	0	0	1	0	0	0	0	0	0	0	1	0	0	0	2	0	0	0	1	0	0	0	0	0	0	0	1	0	0	0	0	0	0	0	0	0	0	0	0	0	0
98	21	2	2	1	1	6	1	0	0	0	1	0	0	0	0	0	0	0	1	0	0	0	2	0	0	0	1	0	0	0	0	0	0	0	1	0	0	0	0	0	0	0	0	0	0	0	0	0	0
99	23	2	1	1	3	1	1	0	0	0	1	0	0	0	0	1	1	0	0	0	0	0	6	0	0	0	0	0	1	0	0	0	0	0	0	1	0	0	0	0	0	0	0	0	0	0	0	0	0
100	26	2	2	1	2	1	1	0	0	0	0	1	0	0	0	1	0	0	1	0	0	0	1	0	1	0	0	1	0	0	0	0	0	1	0	0	0	0	0	1	0	1	0	0	0	0	0	0	0
101	27	2	2	1	2	1	1	0	0	0	1	0	0	1	0	1	0	0	0	0	0	0	1	0	0	0	1	0	0	0	0	0	0	0	0	0	0	0	0	0	0	0	0	0	0	0	0	0	0
102	37	2	6	1	3	1	1	1	0	0	0	0	1	1	0	1	0	0	1	1	1	0	2	0	1	0	0	0	0	0	0	0	0	1	0	0	0	0	0	1	0	1	0	1	0	0	0	0	0
103	25	2	1	1	1	1	1	0	0	0	0	0	0	0	0	1	0	0	0	0	0	0	4	1	1	0	0	0	0	0	0	0	0	0	0	0	0	0	0	0	0	0	0	0	0	0	0	0	0
104	29	2	1	1	2	1	1	0	0	0	0	1	0	0	0	1	0	0	1	0	0	0	5	0	1	0	0	1	0	0	0	0	0	1	0	0	0	0	0	0	0	0	0	0	0	0	0	0	0
105	21	2	2	1	1	6	1	0	0	0	0	0	1	1	0	1	0	0	0	0	0	0	4	1	1	0	0	0	0	0	0	0	0	0	0	0	0	0	0	0	0	0	0	0	0	0	0	0	0
106	34	2	2	2	2	6	1	0	1	0	1	0	0	1	0	1	0	0	0	0	0	0	2	0	0	1	0	0	1	0	0	0	0	0	0	0	0	0	0	0	0	0	0	0	0	0	0	0	0
107	27	2	4	1	2	1	1	1	0	0	0	0	0	0	0	1	0	0	0	0	0	0	2	0	1	0	0	0	1	0	0	0	0	0	1	0	0	0		1	0	1	0	1	0	0	0	0	0
108	24	2	1	1	1	2	1	0	0	1	0	0	0	0	0	0	0	1	0	0	0	0	2	0	0	1	0	0	0	0	0	0	0	0	0	0	0	0	0	0	0	0	0	0	0	0	0	0	0
109	35	2	2	1	3	1	1	0	1	0	0	0	0	0	0	1	0	0	0	0	0	0	1	0	0	1	0	0	0	0	0	0	0	0	0	0	0	0	0	0	0	0	0	0	0	0	0	0	0
110	32	2	1	2	3	3	2	0	0	1	0	0	1	1	1	1	1	1	0	1	1	0	1	0	0	1	0	0	0	0	0	0	0	0	0	0	0	0	0	0	0	0	0	0	0	0	0	0	0
111	25	2	2	1	2	1	1	1	0	0	0	1	0	0	0	1	0	0	1	0	0	0	5	0	1	0	0	1	0	0	0	0	0	1	0	0	0	0		1	0	0	0	0	0	0	0	0	0
112	31	2	3	1	3	4	1	1	0	0	0	0	0	0	0	1	0	0	0	0	0	0	2	0	1	0	0	0	0	0	0	0	0	1	0	0	0	0		1	0	1	0	1	0	0	0	0	0
113	21	2	6	1	1	6	1	0	0	1	0	0	1	1	0	1	0	1	0	1	1	0	1	0	0	1	0	1	0	0	0	0	0	0	0	0	0	0	0	0	0	0	0	0	0	0	0	0	0
114	21	2	2	1	2	2	1	0	0	1	0	0	0	0	0	0	0	1	0	0	0	0	2	0	0	1	0	0	0	0	0	0	1	0	0	0	0	0	0	0	0	0	0	0	0	0	0	0	0
115	33	2	2	2	2	1	2	0	1	0	0	0	0	0	0	1	0	0	0	0	0	0	2	0	0	1	0	0	0	0	0	0	0	0	0	0	0	0	0	0	0	0	0	0	0	0	0	0	0
116	35	2	2	3	1	6	1	0	1	0	0	0	0	0	0	1	0	0	0	0	0	0	2	0	0	1	0	0	0	0	0	0	0	0	0	0	0	0	0	0	0	0	0	0	0	0	0	0	0
117	26	2	1	1	2	1	1	1	0	0	0	0	0	0	0	1	0	0	0	0	0	0	1	0	1	0	0	0	0	0	0	0	0	0	0	0	0	0	0	1	0	0	0	0	0	0	0	1	0
118	30	2	1	2	1	1	2	0	0	0	1	0	0	1	0	1	0	1	0	0	0	0	6	0	0	0	0	0	1	0	0	0	0	0	0	1	0	0		0	0	0	0	0	0	0	0	0	0
119	28	1	2	1	2	5	3	0	0	0	0	0	0	0	0	1	0	0	0	0	0	0	3	1	1	0	0	0	0	0	0	0	0	0	0	0	0	0	0	0	0	0	0	0	0	0	0	0	0
120	39	2	2	1	3	1	1	1	0	0	0	0	0	0	0	1	0	0	1	0	0	0	2	0	1	0	0	0	0	0	0	0	0	1	0	0	0	0	0	1	0	0	0	0	0	0	0	0	0
121	17	2	2	1	2	6	1	0	0	0	1	0	1	1	0	1	0	0	1	1	1	0	2	0	0	0	1	0	0	0	0	0	0	0	1	0	0	0	0	0	0	0	0	0	0	0	0	0	0
[truncated: 23 more columns]
